# Supplementary material for: Identification of Aryl Polyamines Derivatives as Anti-Trypanosoma cruzi Agents Targeting Iron Superoxide Dismutase
Source: Pharmaceutics. 2022 Dec 31;15(1):140. doi: 10.3390/pharmaceutics15010140 (PMC9863987; doi:10.3390/pharmaceutics15010140)
Supplement: Supplementary file 1 [file pharmaceutics-15-00140-s001.zip]

Archive with 1 entries (1 files):
- pharmaceutics-2043593-supplementary.pdf
